# Supplementary material for: Trend and Joinpoint Analysis of Cancer Incidence and 1-Year Mortality in North-East Spain 2005–2020
Source: Cancers (Basel). 2023 Nov 22;15(23):5527. doi: 10.3390/cancers15235527 (PMC10705763; doi:10.3390/cancers15235527)
Supplement: Supplementary file 1 [file cancers-15-05527-s001.zip]

Archive with 1 entries (1 files):
- cancers-2663994-supplementary.pdf
